# Supplementary material for: Modulation of BIN2 kinase activity by HY5 controls hypocotyl elongation in the light
Source: Nat Commun. 2020 Mar 27;11:1592. doi: 10.1038/s41467-020-15394-7 (PMC7101348; doi:10.1038/s41467-020-15394-7)
Supplement: Supplementary file 6 — Source Data [file 41467_2020_15394_MOESM6_ESM.xlsx]

## Sheet: Fig. 1
Fig. 1c									Fig. 1e					Fig. 1f								Fig. 1g

## Sheet: Fig. 2
Fig. 2a		Col.	bin2-1	hy5	hy5bin2-1		Fig. 2b		Ws	bin2-3bil1bil2	HA-HY5/Ws	HA-HY5/bin2-3bil1bil2		Fig. 2c		DMSO				30 μM BK				Fig. 2d		Col.	hy5	hy5bzr1bes1	bzr1bes1
		0.833	0.528	1.617	0.847				1.404	2	0.987	1.331				Col.	HA-HY5 9#	HA-HY5 12#		Col.	HA-HY5 9#	HA-HY5 12#				0.832	1.802	1.817	0.706
		0.762	0.588	1.776	0.79				1.739	1.775	1.382	1.084				1.131	1.006	1.054		2.336	0.935	1.036				0.991	1.983	1.761	0.972
		0.887	0.417	1.713	0.645				1.547	2.106	1.259	1.379				1.213	0.947	1.016		2.118	1.413	1.306				1.088	3.139	2.879	0.778
		0.964	0.507	1.559	0.937				1.512	1.209	1.003	1.516				1.194	0.923	0.872		2.452	1.389	1.043				1.095	2.04	1.029	0.924
		0.75	0.385	1.319	0.849				1.437	1.734	1.068	1.223				1.405	0.917	0.917		2.039	1.207	0.88				0.948	2.753	1.613	0.876
		0.774	0.512	1.596	0.854				1.517	1.6	1.473	1.436				1.172	1.014	0.933		2.527	1.357	1.79				1.09	2.818	2.381	0.789
		0.949	0.615	1.848	0.789				1.723	2.197	1.391	1.434				1.32	1.001	0.999		2.22	1.095	1.321				0.867	2.691	2.24	0.915
		0.682	0.412	1.549	0.712				1.348	1.71	0.952	1.651				1.368	0.792	0.946		2.475	1.243	1.424				0.833	2.93	2.02	0.766
		0.917	0.327	1.608	0.7				1.577	1.689	1.587	1.809				1.424	0.817	0.997		2.217	1.353	1.314				1.026	2.156	1.631	0.904
		0.798	0.375	1.21	0.879				1.479	1.505	1.148	1.576				1.353	1.032	1.061		2.822	1.223	1.38				0.89	1.643	1.12	0.772
		0.993	0.392	1.558	0.803				1.44	1.707	0.976	1.486				1.333	0.912	1.011		1.352	1.219	1.711				0.623	2.156	2.158	0.797
		0.958	0.33	1.855	0.889				1.382	1.574	1.012	1.877				1.19	0.991	0.865		1.807	1.371	1.285				1.066	2.187	1.853	0.673
		0.876	0.482	1.692	0.887				1.453	1.894	1.131	1.63				1.306	0.869	0.937		2.708	1.407	1.623				0.823	1.641	2.935	0.874
		0.804	0.509	1.809	0.823				2.06	1.694	1.22	1.361				1.159	1.042	1.004		2.924	1.841	1.75				0.864	1.845	1.386	0.845
		0.705	0.45	2.069	0.837				1.794	1.961	1.17	1.734				1.083	1.08	0.991		2.267	1.476	1.722				0.92	2.135	2.41	0.887
		0.693	0.481	1.676	0.875				1.463	1.52	1.13	1.307				1.143	0.939	0.966		2.842	1.314	2.03				0.842	2.576	2.474	0.942
		0.822	0.366	1.862	0.795				1.737	1.973	1.196	1.47				1.258	1.077	0.807		2.833	2.095	1.474				0.815	1.802	1.909	0.968
		0.789	0.468	1.817	0.767				1.425	1.696	1.11	1.825				1.293	0.959	1.124		2.167	1.157	2.01				0.988	2.737	1.734	0.715
		0.802	0.453	2.008	0.869				1.785	2.686	1.355	1.64				1.312	1.149	1.199		2.669	1.839	1.86				0.98	2.376	1.893	0.644
		0.761	0.396	1.912	0.963				1.535	1.264	1.298	1.462				1.234	0.837	1.204		3.069	1.368	1.76				1.01	3.833	1.991	0.904
	Average (mm)	0.82595	0.44965	1.70265	0.8255				1.458	1.977	1.243	1.387					0.987	1.122			1.514	1.093				0.994	4.177	1.666	0.992
	Std deviation	0.0937895	0.0796342	0.212062	0.0784679				1.746	1.587	1.379	1.763					0.928	0.975			2.329	1.441				1.041	2.594	1.286	0.803
	P value			4.01002e-15							0.796	1.502					0.958				1.479	1.827				0.92	3.572	2.048	1.101
												1.371					0.993				2.044	1.304				0.982	2.919	1.93	1.091
												1.573									2.096	1.675					2.285	1.972
												1.699									1.876	1.369					2.858	1.856
												2.203									0.853	1.265					2.703
												1.659									1.283	2.042					2.284
												1.413										2.359					4.77
																						1.741					3.959
								Average (mm)	1.57095	1.77536	1.18548	1.54486			Average (mm)	1.25742	0.963913	1		2.41284	1.47319	1.54603					2.233
								Std deviation	0.178493	0.320227	0.189937	0.22647			Std deviation	0.0985153	0.0863665	0.102591		0.426444	0.370044	0.349458			Average (mm)	0.938667	2.63216	1.92277	0.859917
								P value			1.21238e-08	1.00392e-07			P value					2.99053e-10	1.21118e-07	2.66128e-09			Std deviation	0.11324	0.767922	0.462416	0.120529
																									P value			7.91387e-05

## Sheet: Fig. 3
Fig. 3a							Fig. 3b							Fig. 3c							Fig. 3d
																							Sample Name	Cт	PP2A Ct Mean	ΔCт	ΔCт Mean	ΔΔCт	2^ΔΔCт	2^ΔΔCт Mean	2^ΔΔCт SE	P value
																						SAUR15	Col	26.2803	23.5414	2.7389	2.83089	-0.091994	1.06584	1.0014	0.0648125
																							Col	26.3692	23.5414	2.82781		-0.003081	1.00214
																							Col	26.4674	23.5414	2.92597		0.095075	0.936224
																							hy5	26.0179	23.7198	2.29814		-0.53275	1.44668	1.49712	0.0457166
																							hy5	25.9572	23.7198	2.23746		-0.593428	1.50883
																							hy5	25.9316	23.7198	2.21187		-0.619027	1.53584
																							hy5bzr1bes1	26.5118	23.4847	3.0271		0.196206	0.872843	0.940838	0.0785129	0.00044749
																							hy5bzr1bes1	26.4314	23.4847	2.94664		0.115745	0.922906
																							hy5bzr1bes1	26.2775	23.4847	2.79279		-0.0381076	1.02677
																							bzr1bes1	26.2346	23.3311	2.90352		0.0726274	0.950905	0.994334	0.0395892
																							bzr1bes1	26.1216	23.3311	2.79048		-0.0404116	1.02841
																							bzr1bes1	26.1567	23.3311	2.82558		-0.0053126	1.00369
																						XTH18	Col	23.3393	24.9813	-1.64204	-1.64053	-0.00150998	1.00105	1.00028	0.0289929
																							Col	23.2997	24.9813	-1.6816		-0.0410779	1.02888
																							Col	23.3834	24.9813	-1.59794		0.0425879	0.970912
																							hy5	22.2396	24.7637	-2.52413		-0.883603	1.84498	1.84786	0.0265835
																							hy5	22.2157	24.7637	-2.54801		-0.907485	1.87577
																							hy5	22.257	24.7637	-2.50672		-0.866189	1.82284
																							hy5bzr1bes1	22.7218	24.9639	-2.2421		-0.601571	1.51737	1.5076	0.0206823	6.26369e-05
																							hy5bzr1bes1	22.7178	24.9639	-2.24611		-0.605586	1.5216
																							hy5bzr1bes1	22.7541	24.9639	-2.20987		-0.569343	1.48385
																							bzr1bes1	23.5106	24.948	-1.43732		0.203208	0.868617	0.848735	0.0228267
																							bzr1bes1	23.5871	24.948	-1.36091		0.27962	0.823808
																							bzr1bes1	23.5355	24.948	-1.41246		0.228062	0.853781
																						PMEPCRB	Col	22.954	24.8071	-1.85308	-1.90446	0.0513732	0.965017	1.00065	0.0445345
																							Col	22.9224	24.8071	-1.88465		0.0198104	0.986362
																							Col	22.8314	24.8071	-1.97564		-0.0711835	1.05058
																							hy5	22.0568	24.645	-2.58821		-0.683757	1.60632	1.63704	0.0318313
																							hy5	22.0008	24.645	-2.6442		-0.73974	1.66987
																							hy5	22.0313	24.645	-2.61368		-0.709222	1.63492
																							hy5bzr1bes1	22.814	24.747	-1.93303		-0.0285791	1.02001	1.01495	0.0155345	6.95594e-06
																							hy5bzr1bes1	22.8037	24.747	-1.94335		-0.038894	1.02733
																							hy5bzr1bes1	22.8461	24.747	-1.90087		0.00358645	0.997517
																							bzr1bes1	23.4725	24.8919	-1.4194		0.485058	0.714468	0.69783	0.0229649
																							bzr1bes1	23.4869	24.8919	-1.40504		0.499415	0.707394
																							bzr1bes1	23.5617	24.8919	-1.33019		0.574263	0.671629
																						HFR1	Col	27.988	23.5414	4.44657	4.37906	0.067503	0.954288	1.00054	0.0400894
																							Col	27.889	23.5414	4.34753		-0.0315361	1.0221
																							Col	27.8845	23.5414	4.3431		-0.0359669	1.02524
																							hy5	29.4158	23.7198	5.69603		1.31697	0.401378	0.404187	0.0458992
																							hy5	29.5737	23.7198	5.85397		1.47491	0.359756
																							hy5	29.2463	23.7198	5.5265		1.14744	0.451426
																							hy5bzr1bes1	28.6548	23.4847	5.17004		0.790979	0.577952	0.631047	0.0591363	0.00630153
																							hy5bzr1bes1	28.3892	23.4847	4.90444		0.525372	0.69478
																							hy5bzr1bes1	28.5525	23.4847	5.06777		0.688709	0.620409
																							bzr1bes1	27.4186	23.3311	4.08751		-0.291552	1.22396	1.24978	0.0227021
																							bzr1bes1	27.3692	23.3311	4.0381		-0.340963	1.2666
																							bzr1bes1	27.3781	23.3311	4.04704		-0.33202	1.25877

## Sheet: Fig. 4
Fig. 4a							Fig. 4b					pBZR1 band intensities								Fig. 4c						Fig. 4d
												Rep. 1		cWL		L to D
														Col.	hy5	Col.	hy5
													Raw data	294432	195247	153321	164812
													Relative value	1	0.663131	0.520735	0.559763
												Rep. 2		cWL		L to D
														Col.	hy5	Col.	hy5
													Raw data	413614	328648	295358	260060
													Relative value	1	0.794577	0.714091	0.62875
												Rep. 3		cWL		L to D
														Col.	hy5	Col.	hy5
													Raw data	443702	345980	321165	338989
													Relative value	1	0.779758	0.72383	0.764002

## Sheet: Fig. 5
Fig. 5b							Fig. 5c												Fig. 5f								Fig. 5g									Fig. 5h									Fig. 5i
									cps of HY5-nLUC+cLUC-BIN2	Area (mm2)	Ratio	cps of HY5-nLUC+cLUC	Area (mm2)	Ratio	Background subtraction	Average	Std deviation	P value			LUC	REN	Ratio	Average	Std deviation	P value																					Col.	hy5	HA-HY5/hy5
								HY5-WT	252	32.81	7.68059	211	32.81	6.43097	1.24962	1.23482	0.0161478			Vector	4613	178563	0.025834	0.0302338	0.00507097																						4.513	7.983	2.711
									295	50.92	5.7934	232	50.92	4.55617	1.23723						4721	131946	0.0357798																								5.129	10.254	3.762
									367	50.92	7.20738	305	50.92	5.98979	1.2176						5790	199053	0.0290877																								5.147	10.755	3.777
								HY5-mut4	206	37.26	5.52872	189	37.26	5.07246	0.456253	0.339048	0.178025	0.000969791		HY5-WT	4250	56665	0.0750022	0.0767455	0.004665																						5.929	9.419	3.703
									223	37.26	5.98497	218	37.26	5.85078	0.134192						3055	37242	0.082031																								4.849	9.383	3.349
									152	32.81	4.63273	138	32.81	4.20603	0.426699						5015	68508	0.0732031																								5.772	8.807	4.174
																				HY5-mut4	5905	96158	0.0614093	0.0747323	0.0128788	0.811611																					5.633	7.587	4.228
																					4904	64806	0.075672																								5.975	8.001	4.293
																					7983	91637	0.0871155																								5.511	6.243	3.65
																																															5.252	9.678	5.076
																																															6.382	7.596	3.806
																																															5.692	7.847	4.464
																																															5.492	8.755	4.786
																																															6.451	7.073	4.319
																																															7.081	8.663	3.972
																																															5.003	7.746	4.318
																																															5.289	8.57	5.283
																																															6.217	6.659	4.619
																																															6.952	6.632	4.937
																																															7.134	7.544	5.084
																																															7.153	10.225	5.521
																																															6.04	8.301	4.983
																																															6.716
																																															4.591
																																															7.369
																																															6.496
																																															6.507
																																															6.813
																																														Average (mm)	5.96743	8.35095	4.30977
																																														Std deviation	0.826871	1.23396	0.691912
																																														P value
[truncated: 2 more columns]

## Sheet: Fig. 6
Fig. 6c

## Sheet: Fig. 7
Fig. 7b					Fig. 7b							Fig. 7d									Fig. 7e
																						0 W/m2				1.7 W/m2				5 W/m2				10 W/m2				20 W/m2
																						Col.	bin2-1	hy5bin2-1		Col.	bin2-1	hy5bin2-1		Col.	bin2-1	hy5bin2-1		Col.	bin2-1	hy5bin2-1		Col.	bin2-1	hy5bin2-1
																						11.895	3.309	2.696		5.961	0.934	0.78		1.692	0.629	0.868		1.402	0.742	0.993		0.678	0.54	0.941
																						11.789	2.697	2.249		6.024	0.768	0.705		1.47	0.89	0.715		1.9	0.603	0.998		0.853	0.502	0.872
																						13.966	2.976	2.76		8.481	0.866	0.764		1.789	0.774	0.925		1.398	0.683	1.153		0.944	0.493	1.072
																						11.64	2.742	2.768		3.602	0.728	1.24		2.385	0.586	1.027		1.404	0.675	0.81		1.107	0.559	0.75
																						11.821	2.564	2.447		5.196	0.83	1.304		2.347	0.71	0.842		1.303	0.579	0.784		1.086	0.629	0.904
																						11.844	2.88	2.836		6.618	0.862	1.098		2.052	0.71	1.064		1.743	0.634	1.006		1.012	0.579	1.093
																						9.327	2.974	2.652		8.509	1.036	1.125		1.986	0.684	0.981		1.627	0.668	0.84		1.132	0.585	0.955
																						11.503	2.38	2.807		7.776	1.036	0.884		1.872	0.609	0.845		1.585	0.692	1.067		0.819	0.46	0.781
																						11.993	3.001	2.984		4.051	0.993	1.248		2.036	0.749	0.741		1.646	0.573	0.917		0.971	0.502	1.15
																						11.215	2.766	3.039		4.713	0.992	1.253		2.506	0.788	0.975		1.648	0.688	0.963		0.819	0.585	0.859
																						11.986	2.694	2.636		5.895	0.913	1.254		1.98	1.116	1.108		1.631	0.677	0.936		1.02	0.567	0.815
																						8.432	2.721	2.828		7.297	0.911	1.381		2.155	0.789	1.005		1.456	0.697	0.948		1.069	0.443	0.886
																						11.51	2.36	2.643		6.043	0.92	0.983		1.936	0.731	0.848		1.585	0.635	1.016		1.145	0.578	0.878
																						11.394	2.517	2.967		4.788	1.003	1.154		2.013	0.96	0.787		1.656	0.629	1.042		0.812	0.328	0.918
																						11.26	2.608	2.795		4.386	0.837	1.33		2.159	0.747	0.96		1.406	0.624	0.535		1.032	0.448	0.719
																						10.453	3.127	3.011		5.012	0.942	0.88		1.648	0.638	0.722		1.434	0.593	0.983		0.97	0.485	1.003
																						10.266	2.541	2.549		7.267	0.79	0.704		1.96	0.731	0.71		1.663	0.64	0.99		0.785	0.505	0.93
																						10.61	2.496	2.913		7.333	0.831	1.117		1.99	0.803	1.002		1.389	0.688	0.862		0.997	0.63	0.774
																						11.233	3.021	2.947		5.92	0.92	0.92		2.284	0.79	1.283		1.701	0.701	0.83		1.038	0.51	0.887
																						11.6	2.873	2.69		4.62	0.904	1.387		2.047	0.811	0.84		1.539	0.665	1.002		1.129	0.551	0.989
																					Average (mm)	11.2868	2.76235	2.76085		5.9746	0.9008	1.07555		2.01535	0.76225	0.9124		1.5558	0.6543	0.93375		0.9709	0.52395	0.9088
																					Std deviation	1.12178	0.254913	0.19993		1.44851	0.0870769	0.230061		0.253737	0.12324	0.148947		0.151492	0.0451163	0.13183		0.134172	0.072023	0.114271
																					P value							0.00401581				0.00133462		2.79662e-16		4.92992e-09		0.123567		4.35657e-14

## Sheet: Supplementary Fig. 4
Supplementary Fig. 4a	Sample Name	Cт	Cт Mean	PP2A Ct Mean	ΔCт	ΔCт Mean	ΔΔCт	2^ΔΔCт	2^ΔΔCт Mean	2^ΔΔCт SE		Supplementary Fig. 4b				Supplementary Fig. 4c
	Col	22.7949	22.835	23.0314	-0.236498	-0.196389	-0.040109	1.02819	1.00026	0.0278235
	Col	22.835	22.835	23.0314	-0.196442		-5.277e-05	1.00004
	Col	22.8752	22.835	23.0314	-0.156227		0.0401618	0.972546
	hy5	22.5724	22.5443	23.0314	-0.458961		-0.262573	1.19962	1.22344	0.0241514
	hy5	22.5155	22.5443	23.0314	-0.515898		-0.319509	1.24791
	hy5	22.5448	22.5443	23.0314	-0.486565		-0.290176	1.22279
	HA-HY5	23.0104	22.988	23.0314	-0.0209618		0.175427	0.885505	0.899746	0.0311131
	HA-HY5	23.0222	22.988	23.0314	-0.00917816		0.187211	0.878302
	HA-HY5	22.9313	22.988	23.0314	-0.100092		0.0962969	0.935431

## Sheet: Supplementary Fig. 5
Supplementary Fig. 5a	Sample Name	Target Name	Cт	PP2A Ct Mean	ΔCт	ΔCт Mean	ΔΔCт	2^ΔΔCт	2^ΔΔCт Mean	2^ΔΔCт SE		Supplementary Fig. 5b
	Col	BIN2	23.2842	25.5712	-2.287	-2.30727	0.0202637	0.986052	1.00008	0.0155556
	Col	BIN2	23.2677	25.5712	-2.30348		0.00378609	0.997379
	Col	BIN2	23.1951	25.5264	-2.33132		-0.0240498	1.01681
	hy5	BIN2	23.0651	25.2117	-2.1466		0.160671	0.894609	0.88332	0.015092
	hy5	BIN2	23.1117	25.2117	-2.1		0.207264	0.866178
	hy5	BIN2	23.0739	25.2117	-2.13781		0.169463	0.889174
